# Supplementary material for: Comparison of Phenolic Profile of Balsamic Vinegars Determined Using Liquid and Gas Chromatography Coupled with Mass Spectrometry
Source: Molecules. 2022 Feb 17;27(4):1356. doi: 10.3390/molecules27041356 (PMC8874619; doi:10.3390/molecules27041356)
Supplement: Supplementary file 1 [file molecules-27-01356-s001.zip]

Archive with 1 entries (1 files):
- molecules-1589545-supplementary.pdf
